# Supplementary material for: Pythium banihashemianum sp. nov. and Globisporangium izadpanahii sp. nov.: Two New Oomycete Species from Rice Paddies in Iran
Source: J Fungi (Basel). 2024 Jun 5;10(6):405. doi: 10.3390/jof10060405 (PMC11204656; doi:10.3390/jof10060405)
Supplement: Supplementary file 1 [file jof-10-00405-s001.zip]

Archive with 9 entries (9 files):
- Figure S1.tif
- Figure S2.tif
- Figure S3.tif
- Figure S4.tif
- Figure S5.tif
- Figure S6.tif
- Figure S7.tif
- Figure S8.tif
- Supplementary Tables.pdf
